# Supplementary material for: Uncovering the Missing Pieces: Predictors of Nonresponse in a Mobile Experience Sampling Study on Media Effects Among Youth
Source: Soc Sci Comput Rev. 2024 Feb 23;42(6):1464–78. doi: 10.1177/08944393241235182 (PMC11549009; doi:10.1177/08944393241235182)
Supplement: Supplemental Material - Uncovering the Missing Pieces: Predictors of Non-Response in a Mobile Experience Sampling Study on Media Effects Among Youth [file sj-zip-1-ssc-10.1177_08944393241235182.zip]

Archive with 2 entries (2 files):
- Data_OSF.sav
- MES Non Response.Rmd
