# Supplementary material for: Uncovering the Missing Pieces: Predictors of Nonresponse in a Mobile Experience Sampling Study on Media Effects Among Youth
Source: Soc Sci Comput Rev. 2024 Feb 23;42(6):1464–78. doi: 10.1177/08944393241235182 (PMC11549009; doi:10.1177/08944393241235182)
Supplement: Supplemental Material - Uncovering the Missing Pieces: Predictors of Non-Response in a Mobile Experience Sampling Study on Media Effects Among Youth [file sj-zip-1-ssc-10.1177_08944393241235182.zip › MES Non Response.Rmd]

---
title: 'Uncovering the Missing Pieces - Predictors of Non-Response in a Mobile Experience Sampling Study on Media Effects Among Youth'
author: "anonym"
date: '2023-03-29'
output: html_document
---

```{r setup, include=FALSE}
knitr::opts_chunk$set(echo = TRUE)

install.packages("tidyverse")
install.packages("dplyr")
install.packages("haven")
install.packages("ggplot2")
install.packages("psych")
install.packages("lme4")
install.packages("rcompanion")
install.packages("emmeans")
install.packages("ggeffects")
install.packages("patchwork")

library(tidyverse)
library(dplyr)
library(haven)
library(ggplot2)
library(psych)
library(lme4)
library(rcompanion)
library(emmeans)
library(ggeffects)
library(patchwork)

## import overall data set

df <- read_sav("Data_OSF.sav")
df
# 3537 (n = 393) cases

## data cleansing: excluding participants with less than 3 observations

df_1 <- df %>% 
  filter(valid_cases >= 3)
df_1

# 3123 cases (n = 347) --> 414 cases were excluded (= 46 participants)
```

## DATA PREPARATION

```{r data prep, include = TRUE}
# recode predictor variables
df_neu <- df_1 %>% 
  mutate(edu = ifelse(KF04 <= 3, 0, 1),
         time_afternoon = ifelse(beep == 2 | beep == 5 | beep == 8, 1, 0),
         time_evening = ifelse(beep == 3 | beep == 6 | beep == 9, 1, 0),
         day = case_when(beep <= 3 ~ 1, beep <= 6 ~2, TRUE ~ 3),
         day_1 = ifelse(day == 1, 1, 0),
         day_2 = ifelse(day == 2, 1, 0),
         day_3 = ifelse(day == 3, 1, 0),
         native = ifelse(KF06 == 1, 1, 0),
         gender = case_when(KF03 == 1 ~ 0, KF03 == 2 ~ 1),
         alone_dummy = ifelse(ME04_01 == 1, 1, 0),
         place_dummy = ifelse(ME19 == 3, 1, 0),
         )

# reverse flow item
df_neu <- df_neu %>% 
  mutate(ME18_03_rev = 6 - ME18_03)

# compute mean scores (well-being, media use, grade, flow)
##check Cronbachs alpha
alpha(subset(df_neu, select = c(KF16_01, KF16_02, KF16_03, KF16_04, KF16_05)), check.keys =TRUE) 
alpha(subset(df_neu, select = c(KF31_01, KF31_02, KF31_03)), check.keys =TRUE) 
alpha(subset(df_neu, select = c(KF17, KF18)), check.keys =TRUE) 
alpha(subset(df_neu, select = c(ME18_01, ME18_02, ME18_03_rev, ME18_04)), check.keys =TRUE) 
# ME13_03_rev will be dropped
alpha(subset(df_neu, select = c(ME18_01, ME18_02, ME18_04)), check.keys =TRUE) 

# calculate mean scores
df_neu <- df_neu %>% 
  mutate(mean_WB = rowMeans(select(df_1, c(KF16_01:KF16_05)), na.rm = TRUE),
         mean_MU = rowMeans(select(df_1, c(KF31_01:KF31_03)), na.rm = TRUE),
         mean_grade = rowMeans(select(df_1, c(KF17:KF18)), na.rm = TRUE),
         mean_flow = rowMeans(select(df_neu, c(ME18_01, ME18_02, ME18_04)), na.rm = TRUE))

# create time-lagged variables
df_lagged_neu <- df_neu[order(df_neu$SERIAL,df_neu$beep ),] %>% 
  dplyr::mutate(mood_lagged = lag(ME10, n = 1, default = NA),
                place_lagged = lag(place_dummy, n = 1, default = NA),
                alone_lagged = lag(alone_dummy, n = 1, default = NA),
                flow_lagged = lag(mean_flow, n = 1, default = NA))

# include NAs for the first beep of each day
df_lagged_neu <- df_lagged_neu %>% 
  mutate(mood_laggedNA = ifelse(beep == 1 | beep == 4 | beep == 7, NA, df_lagged_neu$mood_lagged),
         place_laggedNA = ifelse(beep == 1 | beep == 4 | beep == 7, NA, df_lagged_neu$place_lagged),
         alone_laggedNA = ifelse(beep == 1 | beep == 4 | beep == 7, NA, df_lagged_neu$alone_lagged),
         flow_laggedNA= ifelse(beep == 1 | beep == 4 | beep == 7, NA, df_lagged_neu$flow_lagged))

```

## DESCRIPTIVE ANALYSIS

```{r descriptives, include = TRUE}

# metric variables
describe(df_lagged_neu[ , c('KF02_01', 'KF15', 'mean_WB', 'mean_grade', 'mean_MU', 'KF32_01', 'mood_laggedNA', 'flow_laggedNA', 'mean_grade')])

# gender
table(df_lagged_neu$gender, useNA = "no") 
table(df_lagged_neu$gender, useNA = "no") %>% prop.table() %>%  round(3)

## edu
table(df_lagged_neu$edu, useNA = "no") 
table(df_lagged_neu$edu, useNA = "no") %>% prop.table() %>%  round(3)

## native speaker
table(df_lagged_neu$KF06, useNA = "no") 
table(df_lagged_neu$KF06, useNA = "no") %>% prop.table() %>%  round(3)

```

## CENTERING

```{r centering, include=TRUE}

lagged_ds <- df_lagged_neu %>% 
  # grand mean centering (GMC) for time-invariant VAR
  mutate(age.gmc = scale(KF02_01, center = T, scale = F),
         gender.gmc = scale(gender, center = T, scale = F),
         edu.gmc = scale(edu, center = T, scale = F),
         books.gmc = scale(KF15, center = T, scale = F),
         native.gmc = scale(KF06, center = T, scale = F),
         meangrade.gmc = scale(mean_grade, center = T, scale = F),
         selfcontrol.gmc = scale(KF32_01, center = T, scale = F),
         WB.gmc = scale(mean_WB, center = T, scale = F),
         MU.gmc = scale(mean_MU, center = T, scale = F),
         mood.gmc = scale(mood_laggedNA, center = T, scale = F), # for supplement: binary log regression
         flow.gmc = scale(flow_laggedNA, center = T, scale = F)) %>% # for supplement: binary log regression
  # calculating intraindividual means
  group_by(SERIAL) %>% 
  mutate(day.m = mean(day, na.rm = T),
         day1.m = mean(day_1, na.rm = T),
         day2.m = mean(day_2, na.rm = T),
         day3.m = mean(day_3, na.rm = T),
         afternoon.m = mean(time_afternoon, na.rm = T),
         evening.m = mean(time_evening, na.rm = T),
         mood.m = mean(mood_laggedNA, na.rm = T),
         flow.m = mean(flow_laggedNA, na.rm = T),
         alone.m = mean(alone_laggedNA, na.rm = T),
         place.m = mean(place_laggedNA, na.rm = T)) %>% 
  # Within person centering
  mutate(day.cw = day - day.m,
         day1.cw = day_1 - day1.m,
         day2.cw = day_2 - day2.m,
         day3.cw = day_3 - day3.m,
         afternoon.cw = time_afternoon - afternoon.m,
         evening.cw = time_evening - evening.m,
         mood.cw = mood_laggedNA - mood.m,
         flow.cw = flow_laggedNA - flow.m,
         alone.cw = alone_laggedNA - alone.m,
         place.cw = place_laggedNA - place.m) %>% 
  ungroup %>% 
  # grand mean centering of aggregated VAR (between person)
  mutate(day.cb = scale(day.m, center = T, scale = F),
         afternoon.cb = scale(afternoon.m, center = T, scale = F),
         evening.cb = scale(evening.m, center = T, scale = F),
         mood.cb = scale(mood.m, center = T, scale = F),
         flow.cb = scale(flow.m, center = T, scale = F),
         alone.cb = scale(alone.m, center = T, scale = F),
         place.cb = scale(place.m, center = T, scale = F))

```

## ML BINARY REGRESSION MODELS

### M0: INTERCEPT-ONLY RANDOM EFFECTS MODEL
```{r M0, include=TRUE}
m0 <- glmer(valid ~ 1 + (1 | SERIAL), 
            data = lagged_ds, 
            family = binomial(link="logit"),
            control = glmerControl(optimizer = "bobyqa"),
            nAGQ = 1)

summary(m0)

AIC(logLik(m0))

```

### M1: STUDY SETTINGS
```{r M1, include=TRUE}
m1 <- glmer(valid ~ day2.cw + day3.cw + evening.cw + afternoon.cw + (1 | SERIAL), 
            data = lagged_ds, 
            family = binomial(link="logit"),
            control = glmerControl(optimizer = "bobyqa"),
            nAGQ = 1)

summary(m1)

AIC(logLik(m1))

car::Anova(m1)

# calculate Odds Ratios
cc_1 <-confint(m1,parm="beta_",method="Wald") # CIs
ctab_1 <- cbind(est=fixef(m1),cc_1)
rtab_1 <- exp(ctab_1)
print(rtab_1,digits=3)

```

### M2: TIME-LAGGED PREDICTORS
```{r M2, include=TRUE}
m2 <- glmer(valid ~ mood.cw + mood.cb + alone.cw + alone.cb + place.cw + place.cb + flow.cw + flow.cb + (1 | SERIAL), 
            data = lagged_ds, 
            family = binomial(link="logit"),
            control = glmerControl(optimizer = "bobyqa"),
            nAGQ = 1)

summary(m2)

AIC(logLik(m2))
car::Anova(m2)

# calculate Odds Ratios
cc_2 <-confint(m2,parm="beta_",method="Wald") # CIs
ctab_2 <- cbind(est=fixef(m2),cc_2)
rtab_2 <- exp(ctab_2)
print(rtab_2,digits=3)

```

### M3: PERSON-LEVEL PREDICTORS
```{r M3, include=TRUE}
m3 <- glmer(valid ~  age.gmc + gender.gmc + edu.gmc + native.gmc + books.gmc + meangrade.gmc + selfcontrol.gmc + MU.gmc + WB.gmc + (1 | SERIAL), 
            data = lagged_ds, 
            family = binomial(link="logit"),
            control = glmerControl(optimizer = "bobyqa"),
            nAGQ = 1)

summary(m3)
car::Anova(m3)

AIC(logLik(m3))
## poorer fit compared to m3 (AIC)

# calculate Odds Ratios
cc3 <-confint(m3,parm="beta_",method="Wald") # CIs
ctab3 <- cbind(est=fixef(m3),cc3)
rtab3 <- exp(ctab3)
print(rtab3,digits=3)

```

### M4: OVERALL MODEL
```{r M4, include=TRUE}
m4 <- glmer(valid ~ day2.cw + day3.cw + afternoon.cw + mood.cw + mood.cb + alone.cw + alone.cb + place.cw + place.cb + flow.cw + flow.cb + age.gmc + gender.gmc + edu.gmc + native.gmc + books.gmc + meangrade.gmc + selfcontrol.gmc + MU.gmc + WB.gmc + (1 | SERIAL), 
            data = lagged_ds, 
            family = binomial(link="logit"),
            control = glmerControl(optimizer = "bobyqa"),
            nAGQ = 1)

summary(m4)

AIC(logLik(m4))

car::Anova(m4)

# calculate Odds Ratios
cc4 <-confint(m4,parm="beta_",method="Wald") # CIs
ctab4 <- cbind(est=fixef(m4),cc4)
rtab4 <- exp(ctab4)
print(rtab4,digits=3)

summary(lagged_ds$afternoon.cw)
```

### PRINT EFFECTS OF OVERALL MODEL
```{r visualization, include=TRUE}
# afternoon dummy
eff_afternoon <- ggpredict(m4, terms = "afternoon.cw")

plot1 <- ggplot(eff_afternoon, aes(x = x, y = predicted)) +
  geom_line() +
  geom_ribbon(aes(ymin = conf.low, ymax = conf.high), alpha = .2) +
  labs(x = "Afternoon (wpc)", y = "Response Odds") +
  ylim(0, 1) +
  theme_minimal() +
  theme(axis.title = element_text(size = 10)) 

# spatial context
eff_place <- ggpredict(m4, terms = "place.cb")

plot2 <- ggplot(eff_place, aes(x = x, y = predicted)) +
  geom_line() +
  geom_ribbon(aes(ymin = conf.low, ymax = conf.high), alpha = .2) +
  labs(x = "Spatial context (bpc)", y = "Response Odds") +
  ylim(0, 1) +
  theme_minimal() +
  theme(axis.title = element_text(size = 10)) 

# mean grade
eff_grade <- ggpredict(m4, terms = "meangrade.gmc")

plot3 <- ggplot(eff_grade, aes(x = x, y = predicted)) +
  geom_line() +
  geom_ribbon(aes(ymin = conf.low, ymax = conf.high), alpha = .2) +
  labs(x = "Grade (gmc)", y = "Response Odds") +
  ylim(0, 1) +
  theme_minimal() +
  theme(axis.title = element_text(size = 10)) 

# books-at-home
plot4 <- eff_books <- ggpredict(m4, terms = "books.gmc")

ggplot(eff_books, aes(x = x, y = predicted)) +
  geom_line() +
  geom_ribbon(aes(ymin = conf.low, ymax = conf.high), alpha = .2) +
  labs(x = "Books-at-home", y = "Response Odds") +
  ylim(0, 1) +
  theme(axis.title = element_text(size = 12)) + 
  theme_minimal()

plot1 + plot2 + plot3

ggsave("plot5.png", dpi = 300, height = 3)

```

## FOR SUPPLEMENT: SENSITIVITY ANALYSIS USING FLAT LOGISTIG REGRESSION (OLR)

### M1: STUDY SETTINGS
```{r M S1, include=TRUE}
m_s1 <- glm(valid ~ day_2 + day_3 + time_afternoon + time_evening, 
               data =lagged_ds, 
               family = "binomial")

summary(m_s1)

# calculate Odds Ratios
odds_ratios_MS1 <- exp(coef(m_s1))
ci_odds_ratios_MS1 <- exp(confint(m_s1))


odds_ratios_MS1
ci_odds_ratios_MS1

```

### M2: TIME-LAGGED PREDICTORS
```{r M S2, include=TRUE}
m_s2 <- glm(valid ~ mood.gmc + alone_laggedNA + place_laggedNA + flow.gmc,
               data =lagged_ds, 
               family = "binomial")

summary(m_s2)

# calculate Odds Ratios
odds_ratios_MS2 <- exp(coef(m_s2))
ci_odds_ratios_MS2 <- exp(confint(m_s2))


odds_ratios_MS2
ci_odds_ratios_MS2

```

### M3: PERSON-LEVEL PREDICTORS
```{r M S3, include=TRUE}
m_s3 <- glm(valid ~ age.gmc + gender + edu + KF06 + books.gmc + meangrade.gmc + selfcontrol.gmc + MU.gmc + WB.gmc, 
               data =lagged_ds, 
               family = "binomial")

summary(m_s3)


# calculate Odds Ratios
odds_ratios_MS3 <- exp(coef(m_s3))
ci_odds_ratios_MS3 <- exp(confint(m_s3))


odds_ratios_MS3
ci_odds_ratios_MS3

```

### M4: OVERALL MODEL
```{r M4, include=TRUE}
m_s4 <- glm(valid ~ day_2 + day_3 + time_afternoon + mood.gmc + alone_laggedNA + place_laggedNA + flow.gmc + age.gmc + gender + edu + KF06 + books.gmc + meangrade.gmc + selfcontrol.gmc + MU.gmc + WB.gmc, 
               data =lagged_ds, 
               family = "binomial")

summary(m_s4)

# calculate Odds Ratios
odds_ratios_MS4 <- exp(coef(m_s4))
ci_odds_ratios_MS4 <- exp(confint(m_s4))


odds_ratios_MS4
ci_odds_ratios_MS4
```
 
 
 
